# Supplementary material for: Comprehensive Analysis of β-1,3-Glucanase Genes in Wolfberry and Their Implications in Pollen Development
Source: Plants (Basel). 2024 Dec 27;14(1):52. doi: 10.3390/plants14010052 (PMC11722940; doi:10.3390/plants14010052)
Supplement: Supplementary file 1 [file plants-14-00052-s001.zip]

Archive with 4 entries (4 files):
- Supplementary File S1(DNAMAN-GH17).pdf
- Supplementary File S2(DNAMAN-X8).pdf
- Table S1 The information of Glu gene family in wolfberry.xlsx
- Table S2 qRT-PCR primer.xlsx
