# Supplementary material for: Comprehensive Analysis of β-1,3-Glucanase Genes in Wolfberry and Their Implications in Pollen Development
Source: Plants (Basel). 2024 Dec 27;14(1):52. doi: 10.3390/plants14010052 (PMC11722940; doi:10.3390/plants14010052)
Supplement: Supplementary file 1 [file plants-14-00052-s001.zip › Table S1 The information of Glu gene family in wolfberry.xlsx]

## Sheet: Sheet1
The information of Glu gene family in wolfberry
geneID	geneName	Chr	start	end	Subcellular Localization	CDS	AA	SMART domain	MW	pI	GRAVY
LOC132599164	LbaGlu01	NC_083342.1	133229623	133252125	extr: 5, vacu: 4, golg: 2, nucl: 1, mito: 1	1443	480	Pfam:Glyco_hydro_17,X8	50885.8	4.98	-0.051
LOC132599642	LbaGlu02	NC_083342.1	22721563	22724128	extr: 6, E.R.: 4, chlo: 1, cyto: 1, mito: 1	1023	340	Pfam:Glyco_hydro_17	37507.8	5.42	-0.085
LOC132600591	LbaGlu03	NC_083342.1	5490891	5496670	chlo: 5, plas: 4, vacu: 2, extr: 1, E.R.: 1	1137	378	Pfam:Glyco_hydro_17	41908.6	5.25	-0.099
LOC132600714	LbaGlu04	NC_083342.1	9106626	9111161	extr: 7, mito: 3, chlo: 1, cyto: 1, plas: 1	1149	382	Pfam:Glyco_hydro_17	42199	9.37	0.001
LOC132602653	LbaGlu05	NC_083343.1	130154524	130156495	pero: 5, chlo: 4, cyto: 2, mito: 2	1323	440	Pfam:Glyco_hydro_17,X8	49428	6.37	-0.27
LOC132602991	LbaGlu06	NC_083343.1	5438513	5443508	E.R.: 6, golg: 2, chlo: 1, nucl: 1, mito: 1, extr: 1, vacu: 1	1398	465	Pfam:Glyco_hydro_17,X8	51519.3	9.03	-0.232
LOC132603164	LbaGlu07	NC_083343.1	12990271	12997012	chlo: 13	1188	395	Pfam:Glyco_hydro_17	43293.6	7.6	-0.041
LOC132603359	LbaGlu08	NC_083343.1	29664782	29669005	plas: 9.5, golg_plas: 7, golg: 3.5	1539	512	Pfam:Glyco_hydro_17,X8	56128.2	6.71	-0.025
LOC132603785	LbaGlu09	NC_083343.1	110533378	110537172	plas: 5, chlo: 4, vacu: 2, E.R.: 2	1440	479	Pfam:Glyco_hydro_17	51453.9	8	0.073
LOC132605365	LbaGlu10	NC_083344.1	120490935	120492299	chlo: 8, vacu: 3, mito: 1, E.R.: 1	1146	381	Pfam:Glyco_hydro_17	42447.7	5.48	0.173
LOC132605662	LbaGlu11	NC_083337.1	166601536	166603964	chlo: 12, cyto: 1	966	321	Pfam:p450,Pfam:Glyco_hydro_17,X8	35446.6	7.56	-0.047
LOC132605670	LbaGlu12	NC_083337.1	166620872	166624303	extr: 9, cyto: 2, E.R.: 2	1305	434	Pfam:Glyco_hydro_17,X8	48349	5.22	-0.07
LOC132607418	LbaGlu13	NC_083344.1	129863514	129865204	chlo: 9, vacu: 3, extr: 2	1035	344	Pfam:Glyco_hydro_17	37798.8	9.21	-0.254
LOC132607420	LbaGlu14	NC_083344.1	129876627	129878362	chlo: 8, vacu: 3.5, E.R._vacu: 2.5, extr: 2	1035	344	Pfam:Glyco_hydro_17	37978	8.65	-0.266
LOC132607552	LbaGlu15	NC_083344.1	132288992	132293154	chlo: 10.5, chlo_mito: 6, plas: 2	1833	610	Pfam:Glyco_hydro_17,X8	68667.7	7.14	0.037
LOC132610334	LbaGlu16	NC_083345.1	20906311	20908313	chlo: 6, vacu: 3, mito: 2, extr: 2	1395	464	Pfam:Glyco_hydro_17,X8	51047.9	9.2	-0.079
LOC132613334	LbaGlu17	NC_083346.1	113509402	113510698	cyto: 6, nucl: 5, extr: 2	462	153	X8	17355.6	7.63	-0.523
LOC132613465	LbaGlu18	NC_083346.1	124814354	124816603	cyto: 7, mito: 2, E.R.: 2, chlo: 1, nucl: 1	1428	475	Pfam:Glyco_hydro_17,X8	54262.3	7.99	-0.273
LOC132613538	LbaGlu19	NC_083346.1	112036613	112038594	chlo: 10, vacu: 3	1035	344	Pfam:Glyco_hydro_17	37596.3	7.7	-0.242
LOC132613598	LbaGlu20	NC_083346.1	113484659	113487590	vacu: 5, chlo: 3, golg: 2, nucl: 1, plas: 1, extr: 1	1395	464	Pfam:Glyco_hydro_17,X8	52687.6	6.68	-0.196
LOC132614422	LbaGlu21	NC_083346.1	1548475	1551239	cyto: 5, E.R.: 3.5, plas: 3, E.R._vacu: 2.5, pero: 2	1485	494	Pfam:Glyco_hydro_17,X8	54791.8	4.92	-0.006
LOC132614609	LbaGlu22	NC_083346.1	20590684	20593984	E.R.: 4.5, E.R._plas: 3.5, chlo: 2, cyto: 2, plas: 1.5, nucl: 1, mito: 1, pero: 1	1434	477	Pfam:Glyco_hydro_17,X8	52976.5	6.97	-0.15
LOC132614704	LbaGlu23	NC_083346.1	109965094	109971862	vacu: 7, plas: 3, extr: 2, E.R.: 2	1521	506	Pfam:Glyco_hydro_17,X8	54804.2	5.44	0.047
LOC132615173	LbaGlu24	NC_083346.1	113499095	113502664	chlo: 12, nucl: 1	1389	462	Pfam:Glyco_hydro_17,X8	52318.3	8.68	-0.217
LOC132615184	LbaGlu25	NC_083346.1	3637838	3642272	vacu: 6, plas: 4, E.R.: 2, cyto: 1	1500	499	Pfam:Glyco_hydro_17,X8	53839.2	5.05	0.107
LOC132615316	LbaGlu26	NC_083346.1	113575732	113579445	vacu: 6, extr: 2, E.R.: 2, golg: 2, chlo: 1	1404	467	Pfam:Glyco_hydro_17,X8	53014.9	6.05	-0.186
LOC132616125	LbaGlu27	NC_083346.1	122838188	122843246	plas: 10, E.R.: 3	1452	483	Pfam:Glyco_hydro_17,X8	52827.6	6.24	0.095
LOC132616218	LbaGlu28	NC_083346.1	90941831	90943577	chlo: 3, E.R.: 3, extr: 2, vacu: 2, nucl: 1, mito: 1, plas: 1	1035	344	Pfam:Glyco_hydro_17	38311.7	4.79	0.058
LOC132617032	LbaGlu29	NC_083347.1	30993839	30997727	plas: 6, vacu: 4, E.R.: 2, cyto: 1	1446	481	Pfam:Glyco_hydro_17,X8	52462.8	5.65	0.012
LOC132617817	LbaGlu30	NC_083347.1	22580278	22583768	chlo: 5, vacu: 4, nucl: 1, mito: 1, extr: 1, E.R.: 1	1410	469	Pfam:Glyco_hydro_17,X8	51141	6.72	-0.182
LOC132618616	LbaGlu31	NC_083347.1	106384582	106387219	extr: 3, chlo: 2, cyto: 2, mito: 2, vacu: 2, E.R.: 2	1179	392	Pfam:Glyco_hydro_17,X8	42669.6	5.51	-0.071
LOC132618792	LbaGlu32	NC_083347.1	115572421	115575234	extr: 9, E.R.: 3, chlo: 1	1038	345	Pfam:Glyco_hydro_17	38252.3	5.48	-0.316
LOC132618826	LbaGlu33	NC_083347.1	79306676	79309225	chlo: 5, vacu: 3, extr: 2, nucl: 1, mito: 1, plas: 1	1110	369	Pfam:Glyco_hydro_17	40554.1	9.51	-0.138
LOC132619021	LbaGlu34	NC_083347.1	115526907	115529512	extr: 9, E.R.: 3, chlo: 1	1038	345	Pfam:Glyco_hydro_17	38242.3	5.65	-0.31
LOC132623675	LbaGlu35	NC_083348.1	77638379	77640709	chlo: 10, vacu: 3	1209	402	Pfam:Glyco_hydro_17	44636.2	6.32	0
LOC132625120	LbaGlu36	NC_083348.1	89486277	89489694	plas: 9, vacu: 4	1572	523	Pfam:Glyco_hydro_17,X8	57318.3	5.88	-0.021
LOC132626062	LbaGlu37	NC_083338.1	8418820	8425758	plas: 6, vacu: 3, extr: 2, golg: 2	1482	493	Pfam:Glyco_hydro_17,X8	53293.4	5.42	0.004
LOC132626118	LbaGlu38	NC_083337.1	162991409	162993464	plas: 6.5, chlo: 4, cyto_plas: 4, mito: 1, extr: 1	1194	397	Pfam:Glyco_hydro_17	44044.9	7.65	0.052
LOC132626366	LbaGlu39	NC_083338.1	24847903	24861679	extr: 8, E.R.: 3, chlo: 1, mito: 1	1053	350	Pfam:Glyco_hydro_17	38968.3	5.36	-0.247
LOC132626706	LbaGlu40	NC_083338.1	103310139	103312550	chlo: 11, vacu: 3	1113	370	Pfam:Glyco_hydro_17	40434.9	7.06	-0.141
LOC132627404	LbaGlu41	NC_083338.1	134830769	134835788	vacu: 7, chlo: 4, nucl: 1, plas: 1	1422	473	Pfam:Glyco_hydro_17,X8	52234.2	8.38	-0.126
LOC132629423	LbaGlu42	NC_083338.1	25382229	25384197	extr: 9, mito: 2, E.R.: 2	1056	351	Pfam:Glyco_hydro_17	39077.4	6.34	-0.171
LOC132632110	LbaGlu43	NC_083339.1	121108303	121111523	extr: 6, nucl: 2, E.R.: 2, chlo: 1, cyto: 1, vacu: 1	1236	411	Pfam:Glyco_hydro_17	45188.1	5.17	0.217
LOC132634032	LbaGlu44	NC_083339.1	114554998	114556600	chlo: 10, nucl: 1, extr: 1, vacu: 1	1005	334	Pfam:Glyco_hydro_17	36093	4.87	0.041
LOC132634696	LbaGlu45	NC_083340.1	206144	208635	plas: 5, vacu: 5, extr: 2, cyto: 1	1230	409	Pfam:Glyco_hydro_17	43856.2	6.38	0.021
LOC132634963	LbaGlu46	NC_083340.1	5554125	5556596	extr: 9, cyto: 2, chlo: 1, vacu: 1	1401	466	Pfam:Glyco_hydro_17,X8	50384.9	5.34	-0.115
LOC132635570	LbaGlu47	NC_083340.1	23545025	23549031	plas: 7, vacu: 3, E.R.: 2, cyto: 1	1470	489	Pfam:Glyco_hydro_17,X8	53044.3	5.52	-0.07
LOC132636086	LbaGlu48	NC_083340.1	73327309	73331552	plas: 4.5, golg_plas: 3.5, vacu: 3, chlo: 2, golg: 1.5, cyto: 1, extr: 1	1413	470	Pfam:Glyco_hydro_17,X8	51504.5	5.2	-0.041
LOC132636329	LbaGlu49	NC_083340.1	122470889	122473235	chlo: 5, vacu: 3, mito: 2, extr: 2, nucl: 1	1434	477	Pfam:Glyco_hydro_17,X8	51256.9	7.52	-0.16
LOC132636841	LbaGlu50	NC_083340.1	145480521	145485933	chlo: 6, vacu: 4, golg: 2, nucl: 1	1491	496	Pfam:Glyco_hydro_17,X8	53730.8	7.52	-0.09
LOC132638474	LbaGlu51	NC_083340.1	91693480	91695375	plas: 7, chlo: 3, vacu: 3	1524	507	Pfam:Glyco_hydro_17,X8	55077.4	5.24	-0.18
LOC132638536	LbaGlu52	NC_083340.1	117451854	117455995	chlo: 9, extr: 2, nucl: 1, vacu: 1	1413	470	Pfam:Glyco_hydro_17,X8	54255.2	6.14	-0.201
LOC132640206	LbaGlu53	NC_083341.1	4218480	4221952	extr: 5, golg: 4, vacu: 2, chlo: 1, mito: 1	1494	497	Pfam:Glyco_hydro_17,X8	55005.6	9.03	-0.182
LOC132640721	LbaGlu54	NC_083341.1	23115706	23120321	plas: 10, chlo: 1, vacu: 1, E.R.: 1	1467	488	Pfam:Glyco_hydro_17,X8	54425.6	6.5	-0.054
LOC132640814	LbaGlu55	NC_083341.1	37171406	37177169	vacu: 4, plas: 3, E.R.: 3, chlo: 1, cyto: 1, mito: 1	1533	510	Pfam:Glyco_hydro_17,X8	55102.8	5.66	0.116
LOC132640882	LbaGlu56	NC_083341.1	59929157	59938611	vacu: 6, chlo: 4, golg: 2, nucl: 1	1452	483	Pfam:Glyco_hydro_17,X8	52910.4	7.54	-0.065
LOC132642206	LbaGlu57	NC_083341.1	4200267	4208965	extr: 6, chlo: 2, vacu: 2, golg: 2, cyto: 1	1398	465	Pfam:Glyco_hydro_17,X8	52129.5	8.88	-0.045
LOC132643937	LbaGlu58	NC_083342.1	22731659	22733530	extr: 6, E.R.: 4, chlo: 1, cyto: 1, mito: 1	1023	340	Pfam:Glyco_hydro_17	37633	5.04	0.022
