# Supplementary material for: Comprehensive Analysis of β-1,3-Glucanase Genes in Wolfberry and Their Implications in Pollen Development
Source: Plants (Basel). 2024 Dec 27;14(1):52. doi: 10.3390/plants14010052 (PMC11722940; doi:10.3390/plants14010052)
Supplement: Supplementary file 1 [file plants-14-00052-s001.zip › Table S2 qRT-PCR primer.xlsx]

## Sheet: Sheet1
qRT-PCR primer
Gene ID	Primer	Sequence(5’-3’)
LbaGlu28	Forward primer	ATGGCTACTATATCAAGTCTG
	Reverse primer	CTAGTTGACCTAATGTCATAGGC
Actin1-RT	Forward primer	CTCAGCACCTTCCAGCAGAT
	Reverse primer	TAACACTGCAACCGCATTTC
GAPDH	Forward primer	ATGCCATCACTGCCACTCA
	Reverse primer	CCTGCTTCACCACCTTCTTG
EF1α-Actin	Forward primer	GAAGGGTGTCCCTCAGATCA
	Reverse primer	CCGTCCATGTCGTCTCTTTT
